# Supplementary material for: Pleurotus eryngii Genomes Reveal Evolution and Adaptation to the Gobi Desert Environment
Source: Front Microbiol. 2019 Sep 3;10:2024. doi: 10.3389/fmicb.2019.02024 (PMC6734163; doi:10.3389/fmicb.2019.02024)
Supplement: TABLE S2 — Summary of whole genome resequencing data of 33 P. eryngii and four P. tuoliensis strains using the reference genome PEF12. [file Table_2.XLSX]

## Sheet: Sheet1
Table S2. Summary of whole genome resequencing data of 37 P. eryngii and P. tuoliensis strains using the reference genome PEF12.
Sample	Strain Name	Clean reads	Clean bases (bp)	GC (%)	Q20 (%)	Mapped reads	Mapping rate (%)	Coverage rate (%)	Average depth (×)
CCMJ970	P. eryngii var. ferulae	11513456	1665509210	46.92	96.83	11190312	0.9719	0.9917	25.34
CCMJ986	P. eryngii var. ferulae	14149968	2053307835	48.19	96.75	13002406	0.9189	0.9602	30.05
CCMJ1174	P. eryngii var. ferulae	14155710	2060734706	46.56	97.89	13194693	0.9321	0.9592	28.73
CCMJ992	P. eryngii var. ferulae	12496456	1838597090	46.55	98.22	11921962	0.954	0.9549	26.55
CCMJ1681	P. eryngii var. ferulae	11747244	1715382692	49.24	97.46	11117243	0.9464	0.9532	27.35
CCMJ989	P. eryngii var. ferulae	12070036	1784529765	47.83	98.3	11501585	0.9529	0.953	26.04
CCMJ971	P. eryngii var. ferulae	11006538	1610763541	46.91	97.94	10521887	0.956	0.9518	23.68
CCMJ993	P. eryngii var. ferulae	9518178	1406572503	46.76	98.2	9083235	0.9543	0.9517	20.86
CCMJ984	P. eryngii var. ferulae	11847632	1741075490	46.56	98.14	11381283	0.9606	0.951	25.55
CCMJ972	P. eryngii var. ferulae	9838482	1436777322	47.51	97.77	9434982	0.959	0.9509	21.69
CCMJ985	P. eryngii var. ferulae	11100336	1606561738	48.59	96.88	10568330	0.9521	0.9507	24.66
CCMJ991	P. eryngii var. ferulae	12120698	1769723588	46.51	97.52	11516942	0.9502	0.9477	24.95
CCMJ990	P. eryngii var. ferulae	8589456	1268574889	45.65	98.12	8197411	0.9544	0.9467	17.81
CCMJ1680	P. eryngii var. ferulae	12031382	1736726590	48.9	96.69	11541834	0.9593	0.9439	27.34
CCMJ655	P. eryngii var. eryngii	13811860	2012504946	49.15	97.97	12444081	0.901	0.8916	27.92
CCMJ656	P. eryngii var. eryngii	14487974	2110166047	48.68	97.99	12974538	0.8955	0.8891	29.12
CCMJ1102	P. eryngii var. eryngii	11996844	1750556088	47.42	97.82	10741695	0.8954	0.8876	22.53
CCMJ657	P. eryngii var. eryngii	13422978	1953377918	47.45	97.69	12093520	0.901	0.8876	25.3
CCMJ1049	P. eryngii var. eryngii	13204484	1921144441	47.51	97.68	11828913	0.8958	0.8854	24.77
CCMJ2132	P. eryngii var. eryngii	10782466	1570885988	47.54	97.77	9758564	0.905	0.8849	20.61
CCMJ1707	P. eryngii var. eryngii	12203012	1776503304	47.78	97.71	10849200	0.8891	0.8844	23.34
CCMJ1130	P. eryngii var. eryngii	13879952	2050406932	46.97	98.25	12554905	0.9045	0.8842	24.57
CCMJ1699	P. eryngii var. eryngii	11507434	1675549250	47.03	97.64	10351300	0.8995	0.884	20.71
CCMJ1066	P. eryngii var. eryngii	11312730	1667794859	48.9	98.18	10235622	0.9048	0.8839	23.03
CCMJ1725	P. eryngii var. eryngii	11678992	1707742049	48.17	97.9	10515248	0.9004	0.8837	22.89
CCMJ1072	P. eryngii var. eryngii	12055628	1774930520	48.26	98.1	10907177	0.9047	0.8834	23
CCMJ1731	P. eryngii var. eryngii	11267364	1658267375	47.7	98.4	10184366	0.9039	0.8825	21.52
CCMJ1693	P. eryngii var. eryngii	10139470	1493538408	48.61	98.47	9113228	0.8988	0.8807	20.23
CCMJ645	P. eryngii var. eryngii	9869918	1453816219	48.35	98.46	8857690	0.8974	0.8787	19.16
CCMJ1691	P. eryngii var. eryngii	9423376	1389659884	48.03	97.89	8544296	0.9067	0.8772	18.79
CCMJ1058	P. eryngii var. eryngii	9222152	1359118638	47.73	97.85	8353680	0.9058	0.8761	18.18
CCMJ1683	P. eryngii var. eryngii	13976756	2060798258	48.22	98.03	12606498	0.902	0.876	28.25
CCMJ1730	P. eryngii var. eryngii	9382454	1381320687	47.86	97.81	8449894	0.9006	0.8743	18.33
CCMJ1157	P. tuoliensis	13375156	1972578273	49.1	98.19	11762031	0.8794	0.7532	25.02
CCMJ814	P. tuoliensis	10739094	1586293941	48.77	98.15	9330750	0.8689	0.744	19.29
CCMJ1164	P. tuoliensis	9328066	1355302346	47.95	97.05	8030130	0.8609	0.7413	15.73
CCMJ1676	P. tuoliensis	8262366	1219907311	50.1	98.09	6882525	0.833	0.7363	14.8
